# Supplementary material for: Allergic Patients with Long-Term Asthma Display Low Levels of Bifidobacterium adolescentis
Source: PLoS One. 2016 Feb 3;11(2):e0147809. doi: 10.1371/journal.pone.0147809 (PMC4739579; doi:10.1371/journal.pone.0147809)
Supplement: S2 Table — (XLSX) [file pone.0147809.s003.xlsx]

## Sheet: phylum
STATISTICS PHYLUM
Taxon	AL: mean rel. freq. (%)	AL: std. dev. (%)	HC: mean rel. freq. (%)	HC: std. dev. (%)	p-values
k__Archaea;p__Euryarchaeota	3.70386077748e-05	0.000108489836192	0.000312709039372	0.00108724197523	0.2604470518
k__Bacteria;Other	6.05870422531	4.62401751198	6.62187141218	4.97435552262	0.709104399335
k__Bacteria;p__Acidobacteria	0.0	0.0	6.11837988236e-06	2.80379389414e-05	0.328694683236
k__Bacteria;p__Actinobacteria	2.60793086529	2.78737559645	1.17209895121	0.980022383007	0.0391028179736
k__Bacteria;p__Bacteroidetes	27.2592806425	13.7064813434	22.3769365496	16.6680533384	0.310807619313
k__Bacteria;p__Cyanobacteria	0.0810558554009	0.314477740035	0.0362327039543	0.0761188533391	0.541335612068
k__Bacteria;p__Firmicutes	61.3727317943	11.3558195403	67.0275708274	14.8161913187	0.176778272188
k__Bacteria;p__Fusobacteria	0.00337133453232	0.014271191525	0.000162806372424	0.000151069054767	0.326713195975
k__Bacteria;p__Lentisphaerae	0.0146907576604	0.0271090336897	0.0193368181698	0.0258724902553	0.577970109477
k__Bacteria;p__Proteobacteria	2.13320029959	2.44100964427	1.5778504332	1.62986425215	0.39982234791
k__Bacteria;p__Synergistetes	0.00251913518557	0.00371896964471	0.425493811729	1.90722764688	0.321054668887
k__Bacteria;p__Tenericutes	0.171830708045	0.374957875877	0.293521349559	0.458010287368	0.356502170333
k__Bacteria;p__TM7	0.000560228264662	0.000646769052831	0.000968423873558	0.00101116715455	0.130569697518
k__Bacteria;p__Verrucomicrobia	0.249901741444	0.704583573571	0.415257166552	0.866276106235	0.505475901131
Unassignable;Other	0.0	0.0	4.13881965333e-06	1.89664543492e-05	0.328694683236
Unclassified;Other	0.044185373868	0.0988543585404	0.0323757799091	0.0474575463374	0.632234161192

## Sheet: family
STATISTICS FAMILY
Taxon	AL: mean rel. freq. (%)	AL: std. dev. (%)	HC: mean rel. freq. (%)	HC: std. dev. (%)	p-values
k__Archaea;p__Euryarchaeota;c__Methanobacteria;o__Methanobacteriales;f__Methanobacteriaceae	3.70386077748e-05	0.000108489836192	5.07468845853e-05	0.000122011098767	0.705488126223
k__Archaea;p__Euryarchaeota;c__Thermoplasmata;o__E2;f__[Methanomassiliicoccaceae]	0.0	0.0	0.000261962154787	0.00109260968829	0.28433201893
k__Bacteria;Other;Other;Other;Other	6.05870422531	4.62401751198	6.62187141218	4.97435552262	0.709104399335
k__Bacteria;p__Acidobacteria;c__[Chloracidobacteria];o__RB41;f__Ellin6075	0.0	0.0	6.11837988236e-06	2.80379389414e-05	0.328694683236
k__Bacteria;p__Actinobacteria;c__Actinobacteria;o__Actinomycetales;f__Actinomycetaceae	0.00136354719135	0.00298805538675	0.000789744059396	0.000776463516512	0.413881488307
k__Bacteria;p__Actinobacteria;c__Actinobacteria;o__Actinomycetales;f__Corynebacteriaceae	0.0	0.0	1.93599782033e-05	6.19242868187e-05	0.166664587406
k__Bacteria;p__Actinobacteria;c__Actinobacteria;o__Actinomycetales;f__Micrococcaceae	0.00177535533744	0.00243736780505	0.00116080207234	0.00119835005158	0.317790509465
k__Bacteria;p__Actinobacteria;c__Actinobacteria;o__Actinomycetales;f__Propionibacteriaceae	1.19001803353e-05	5.32192243486e-05	5.93274873345e-05	0.000271872701502	0.441263184434
k__Bacteria;p__Actinobacteria;c__Actinobacteria;o__Actinomycetales;f__Pseudonocardiaceae	5.54152533701e-06	2.47824547052e-05	0.0	0.0	0.329256577172
k__Bacteria;p__Actinobacteria;c__Actinobacteria;o__Actinomycetales;Other	0.00162899781731	0.00146977338896	0.000948137876995	0.00115308916522	0.108253378165
k__Bacteria;p__Actinobacteria;c__Actinobacteria;o__Bifidobacteriales;f__Bifidobacteriaceae	2.07187529694	2.54947330566	0.83162684327	0.869984380936	0.0497953174808
k__Bacteria;p__Actinobacteria;c__Actinobacteria;o__Bifidobacteriales;Other	1.44646361663e-05	4.61071159962e-05	2.16029564426e-05	5.70795214179e-05	0.66124671048
k__Bacteria;p__Actinobacteria;c__Actinobacteria;Other;Other	0.0198469794083	0.0207020923714	0.00790648070318	0.0104266893834	0.0278422293367
k__Bacteria;p__Actinobacteria;c__Coriobacteriia;o__Coriobacteriales;f__Coriobacteriaceae	0.478953428031	0.938131544732	0.312596753143	0.252392068151	0.450947363493
k__Bacteria;p__Actinobacteria;c__Rubrobacteria;o__Rubrobacterales;f__Rubrobacteraceae	2.51583938049e-05	6.47748711953e-05	2.35941095631e-05	7.00389536786e-05	0.94114174827
k__Bacteria;p__Actinobacteria;Other;Other;Other	0.0324301958237	0.0407965358144	0.016946305552	0.0177505562349	0.129842768627
k__Bacteria;p__Bacteroidetes;c__Bacteroidia;o__Bacteroidales;f__	0.0981310622853	0.398402745615	0.14875358967	0.315268702145	0.655443736868
k__Bacteria;p__Bacteroidetes;c__Bacteroidia;o__Bacteroidales;f__[Barnesiellaceae]	0.528598410946	0.730219822436	0.426260530208	0.471480887294	0.599380104133
k__Bacteria;p__Bacteroidetes;c__Bacteroidia;o__Bacteroidales;f__[Odoribacteraceae]	0.275602354554	0.24891492534	0.239310257433	0.171929697722	0.592120242979
k__Bacteria;p__Bacteroidetes;c__Bacteroidia;o__Bacteroidales;f__[Paraprevotellaceae]	0.49809727057	1.06296621883	0.66733124991	1.44709427446	0.670901437304
k__Bacteria;p__Bacteroidetes;c__Bacteroidia;o__Bacteroidales;f__Bacteroidaceae	13.3338661827	11.6063755629	8.46660431355	11.5010508703	0.185031416422
k__Bacteria;p__Bacteroidetes;c__Bacteroidia;o__Bacteroidales;f__Porphyromonadaceae	0.621604242727	0.534577520426	0.654639057247	0.698401421932	0.865450273226
k__Bacteria;p__Bacteroidetes;c__Bacteroidia;o__Bacteroidales;f__Prevotellaceae	8.27690645517	12.1912652764	8.19367104004	14.9392552124	0.984470303389
k__Bacteria;p__Bacteroidetes;c__Bacteroidia;o__Bacteroidales;f__Rikenellaceae	2.24943749856	1.72310998026	1.97188576195	1.84837544125	0.621440140025
k__Bacteria;p__Bacteroidetes;c__Bacteroidia;o__Bacteroidales;f__S24-7	0.0220187825391	0.0860379515158	0.187291135927	0.637321128823	0.251822936791
k__Bacteria;p__Bacteroidetes;c__Bacteroidia;o__Bacteroidales;Other	1.30610551601	0.996184130106	1.37503411129	1.23596824758	0.844788940684
k__Bacteria;p__Bacteroidetes;c__Flavobacteriia;o__Flavobacteriales;f__Flavobacteriaceae	1.73031018982e-05	5.34434583011e-05	0.0	0.0	0.163135183774
k__Bacteria;p__Bacteroidetes;Other;Other;Other	0.0488955633797	0.0406044861008	0.046155502404	0.0412833193537	0.831432119587
k__Bacteria;p__Cyanobacteria;c__4C0d-2;o__YS2;f__	0.0806067073748	0.314555150028	0.0357020133035	0.0760145198062	0.540672968285
k__Bacteria;p__Cyanobacteria;c__Chloroplast;o__Stramenopiles;f__	0.0	0.0	6.11837988236e-06	2.80379389414e-05	0.328694683236
k__Bacteria;p__Cyanobacteria;c__Chloroplast;o__Streptophyta;f__	0.000445600272642	0.000860495154813	0.000519922080101	0.00039277199193	0.726880757474
k__Bacteria;p__Cyanobacteria;Other;Other;Other	3.54775352521e-06	1.58660360996e-05	4.65019079268e-06	2.13098513034e-05	0.851481239768
k__Bacteria;p__Firmicutes;c__Bacilli;o__Bacillales;f__Bacillaceae	9.18447973553e-06	4.10742420532e-05	2.24103259858e-05	6.24405977894e-05	0.426100369876
k__Bacteria;p__Firmicutes;c__Bacilli;o__Bacillales;f__Staphylococcaceae	2.06673447438e-05	6.42933251005e-05	0.0	0.0	0.166014407803
k__Bacteria;p__Firmicutes;c__Bacilli;o__Gemellales;f__Gemellaceae	0.00128198155072	0.00360013823411	0.000273982165559	0.000430550604367	0.227611905577
k__Bacteria;p__Firmicutes;c__Bacilli;o__Lactobacillales;f__	0.000620100590939	0.00240221043384	0.000104870679127	0.000213814319083	0.350519377398
k__Bacteria;p__Firmicutes;c__Bacilli;o__Lactobacillales;f__Aerococcaceae	0.000378313796367	0.000978140424677	2.14982400782e-05	7.01943219193e-05	0.11915299035
k__Bacteria;p__Firmicutes;c__Bacilli;o__Lactobacillales;f__Carnobacteriaceae	0.00190599081855	0.00378612709817	0.000560779999715	0.000635627509133	0.131764958317
k__Bacteria;p__Firmicutes;c__Bacilli;o__Lactobacillales;f__Enterococcaceae	0.000365152965061	0.00082087082187	0.00140789357532	0.00435559302015	0.29278352896
k__Bacteria;p__Firmicutes;c__Bacilli;o__Lactobacillales;f__Lactobacillaceae	0.00267462464595	0.00559408948516	0.00301680435793	0.00455371408605	0.831525833942
k__Bacteria;p__Firmicutes;c__Bacilli;o__Lactobacillales;f__Leuconostocaceae	8.46696944452e-05	0.000258853989435	0.000147174008139	0.000455481295033	0.590425366577
k__Bacteria;p__Firmicutes;c__Bacilli;o__Lactobacillales;f__Streptococcaceae	0.294558787809	0.655987154645	0.0567697117701	0.0689627026619	0.122170352593
k__Bacteria;p__Firmicutes;c__Bacilli;o__Lactobacillales;Other	0.00215540163981	0.00448082534314	0.000759455923324	0.000762112750474	0.183729049859
k__Bacteria;p__Firmicutes;c__Bacilli;o__Turicibacterales;f__Turicibacteraceae	0.00124615815144	0.00212859114932	0.001252478907	0.00222158510394	0.992622014959
k__Bacteria;p__Firmicutes;c__Bacilli;Other;Other	0.00132916746418	0.00238250074407	0.000331643055263	0.000370397681202	0.0783038799828
k__Bacteria;p__Firmicutes;c__Clostridia;o__Clostridiales;f__	0.487659525695	0.719011491063	0.578688877437	0.777175262405	0.698901159555
k__Bacteria;p__Firmicutes;c__Clostridia;o__Clostridiales;f__[Acidaminobacteraceae]	5.54152533701e-06	2.47824547052e-05	0.0	0.0	0.329256577172
k__Bacteria;p__Firmicutes;c__Clostridia;o__Clostridiales;f__[Mogibacteriaceae]	0.0278173708642	0.0222807777494	0.0235872216977	0.0123827924307	0.461085073186
k__Bacteria;p__Firmicutes;c__Clostridia;o__Clostridiales;f__[Tissierellaceae]	0.000832552476462	0.00145976856217	0.00176305550436	0.00247374862036	0.14931041921
k__Bacteria;p__Firmicutes;c__Clostridia;o__Clostridiales;f__Christensenellaceae	0.692430445358	1.48420769371	1.67317106849	3.0681434787	0.199117245925
k__Bacteria;p__Firmicutes;c__Clostridia;o__Clostridiales;f__Clostridiaceae	0.228077281358	0.502160081474	0.236237057931	0.223848837845	0.94735549074
k__Bacteria;p__Firmicutes;c__Clostridia;o__Clostridiales;f__Dehalobacteriaceae	0.000872688739923	0.00126989548067	0.00166129615331	0.00214393820407	0.158630381582
k__Bacteria;p__Firmicutes;c__Clostridia;o__Clostridiales;f__EtOH8	0.00232043326913	0.00845354222769	0.00132712933742	0.00213268612325	0.614866405957
k__Bacteria;p__Firmicutes;c__Clostridia;o__Clostridiales;f__Eubacteriaceae	0.000232821120572	0.000466865883067	0.000268485860796	0.000533846147638	0.820790026245
k__Bacteria;p__Firmicutes;c__Clostridia;o__Clostridiales;f__Lachnospiraceae	37.6349926222	13.1810521645	44.8627269122	14.227560196	0.0989407697005
k__Bacteria;p__Firmicutes;c__Clostridia;o__Clostridiales;f__Peptococcaceae	0.00473605182769	0.00550870569629	0.00616205284055	0.00503828114016	0.392884338623
k__Bacteria;p__Firmicutes;c__Clostridia;o__Clostridiales;f__Peptostreptococcaceae	0.000124796069514	0.000243506085727	0.000230284158527	0.00027859250592	0.203458802817
k__Bacteria;p__Firmicutes;c__Clostridia;o__Clostridiales;f__Ruminococcaceae	15.2329623528	6.51514767439	12.4555179714	4.72280524063	0.12827320528
k__Bacteria;p__Firmicutes;c__Clostridia;o__Clostridiales;f__Veillonellaceae	1.51984164694	1.24142043226	1.70791454127	2.43245794889	0.755605918933
k__Bacteria;p__Firmicutes;c__Clostridia;o__Clostridiales;Other	3.70829251349	1.99835068123	3.98901320884	2.19097698098	0.67019925473
k__Bacteria;p__Firmicutes;c__Clostridia;o__SHA-98;f__	0.00409273498993	0.00601439961019	0.00638688174476	0.00785251994636	0.298701163127
k__Bacteria;p__Firmicutes;c__Clostridia;Other;Other	0.0890575433179	0.0539355187749	0.125580238723	0.0993828601601	0.150630829796
k__Bacteria;p__Firmicutes;c__Erysipelotrichi;o__Erysipelotrichales;f__Erysipelotrichaceae	1.00611468311	2.00722321842	0.818752142389	1.01192111484	0.710685501797
k__Bacteria;p__Firmicutes;Other;Other;Other	0.425637988218	0.243563863663	0.4739136984	0.314850969495	0.584999941646
k__Bacteria;p__Fusobacteria;c__Fusobacteriia;o__Fusobacteriales;f__Fusobacteriaceae	0.0033463752485	0.0142767846134	0.000125913718243	0.000152850042019	0.325146189652
k__Bacteria;p__Fusobacteria;c__Fusobacteriia;o__Fusobacteriales;f__Leptotrichiaceae	2.49592838204e-05	8.58772737097e-05	3.68926541805e-05	6.94921289684e-05	0.628527042802
k__Bacteria;p__Lentisphaerae;c__[Lentisphaeria];o__Victivallales;f__Victivallaceae	0.014201538928	0.0268342559032	0.0188464660339	0.0255873710907	0.574032994657
k__Bacteria;p__Lentisphaerae;c__[Lentisphaeria];o__Z20;f__R4-45B	5.67857881072e-05	0.000253953764727	0.0	0.0	0.329256577172
k__Bacteria;p__Lentisphaerae;c__[Lentisphaeria];Other;Other	0.000432432944378	0.00109677597584	0.000490352135886	0.00120843479865	0.873015750051
k__Bacteria;p__Proteobacteria;c__Alphaproteobacteria;o__RF32;f__	0.320804279178	0.6161877458	0.476346892463	0.993968844535	0.548843566386
k__Bacteria;p__Proteobacteria;c__Alphaproteobacteria;o__Rhizobiales;f__Methylobacteriaceae	1.79803419124e-05	8.04105335495e-05	3.99444099218e-05	0.000117466785215	0.48735608699
k__Bacteria;p__Proteobacteria;c__Alphaproteobacteria;o__Rhodospirillales;f__Acetobacteraceae	0.0	0.0	4.65019079268e-06	2.13098513034e-05	0.328694683236
k__Bacteria;p__Proteobacteria;c__Alphaproteobacteria;o__Rickettsiales;f__mitochondria	5.02286189652e-05	0.000130116848025	5.31323151469e-05	0.000109852481512	0.938996105541
k__Bacteria;p__Proteobacteria;c__Alphaproteobacteria;o__Sphingomonadales;f__Sphingomonadaceae	0.0	0.0	4.13881965334e-06	1.89664543492e-05	0.328694683236
k__Bacteria;p__Proteobacteria;c__Alphaproteobacteria;Other;Other	0.0159064343177	0.0379254237949	0.0219057438374	0.03857815248	0.618312792953
k__Bacteria;p__Proteobacteria;c__Betaproteobacteria;o__Burkholderiales;f__Alcaligenaceae	0.856754762335	0.929528466593	0.432542293868	0.391600727083	0.0700246170783
k__Bacteria;p__Proteobacteria;c__Betaproteobacteria;o__Burkholderiales;f__Burkholderiaceae	0.000214868627368	0.000744544528123	9.83651708604e-06	4.50765841215e-05	0.233096002204
k__Bacteria;p__Proteobacteria;c__Betaproteobacteria;o__Burkholderiales;f__Comamonadaceae	0.000633611264305	0.00164929891204	0.00100600986077	0.00214370018124	0.535480666543
k__Bacteria;p__Proteobacteria;c__Betaproteobacteria;o__Burkholderiales;f__Oxalobacteraceae	0.0014445779793	0.00262367092082	0.00371537079101	0.00558901934586	0.103714413059
k__Bacteria;p__Proteobacteria;c__Betaproteobacteria;o__Burkholderiales;Other	0.120644962702	0.202810260576	0.146210338752	0.270012773166	0.732819083014
k__Bacteria;p__Proteobacteria;c__Betaproteobacteria;o__Neisseriales;f__Neisseriaceae	7.03740316818e-05	0.000161364850457	3.81666474578e-05	8.16837363499e-05	0.429989601901
k__Bacteria;p__Proteobacteria;c__Betaproteobacteria;Other;Other	0.0258929196894	0.0281622352274	0.0164663519416	0.0131702237209	0.184099585398
k__Bacteria;p__Proteobacteria;c__Deltaproteobacteria;o__Desulfovibrionales;f__Desulfovibrionaceae	0.0957616619076	0.0819038877573	0.199294916378	0.323285767645	0.16842526368
k__Bacteria;p__Proteobacteria;c__Deltaproteobacteria;o__Desulfovibrionales;Other	0.0011972876583	0.00146982402686	0.00211596416169	0.0044581840445	0.379279574861
k__Bacteria;p__Proteobacteria;c__Deltaproteobacteria;Other;Other	0.000731256532952	0.000741165319058	0.00328592790848	0.00775562480527	0.147632370828
k__Bacteria;p__Proteobacteria;c__Epsilonproteobacteria;o__Campylobacterales;f__Campylobacteraceae	0.000388787301383	0.000717039580199	0.000346815769309	0.000386139437424	0.8183078415
k__Bacteria;p__Proteobacteria;c__Epsilonproteobacteria;o__Campylobacterales;f__Helicobacteraceae	0.00278849625209	0.01032614419	1.81118404837e-05	5.77864338682e-05	0.244235148463
k__Bacteria;p__Proteobacteria;c__Epsilonproteobacteria;o__Campylobacterales;Other	4.59495882611e-05	0.00017125305777	0.0	0.0	0.244185696629
k__Bacteria;p__Proteobacteria;c__Gammaproteobacteria;o__Aeromonadales;f__Succinivibrionaceae	0.418675353249	1.86410071524	0.185901896956	0.845744688869	0.61367082355
k__Bacteria;p__Proteobacteria;c__Gammaproteobacteria;o__Aeromonadales;Other	0.00137232321259	0.00613721598091	0.000252261100329	0.00115600558715	0.430976141146
k__Bacteria;p__Proteobacteria;c__Gammaproteobacteria;o__Cardiobacteriales;f__Cardiobacteriaceae	2.5819461728e-05	6.33102305203e-05	1.10823388966e-05	5.07856568708e-05	0.417452878842
k__Bacteria;p__Proteobacteria;c__Gammaproteobacteria;o__Enterobacteriales;f__Enterobacteriaceae	0.135389835692	0.34138204524	0.0515198079987	0.17483886632	0.333707486751
k__Bacteria;p__Proteobacteria;c__Gammaproteobacteria;o__Pasteurellales;f__Pasteurellaceae	0.00922526767976	0.013618090983	0.00624278743562	0.0105926119223	0.44017670015
k__Bacteria;p__Proteobacteria;c__Gammaproteobacteria;o__Pseudomonadales;f__Moraxellaceae	2.94728701312e-05	0.000100456878813	9.88791455577e-06	4.53121169171e-05	0.431708588312
k__Bacteria;p__Proteobacteria;c__Gammaproteobacteria;o__Pseudomonadales;f__Pseudomonadaceae	0.000536857817731	0.00228911867473	5.44959722028e-06	2.49731917689e-05	0.311597169474
k__Bacteria;p__Proteobacteria;c__Gammaproteobacteria;o__Xanthomonadales;f__Xanthomonadaceae	0.0	0.0	2.25023616225e-05	7.11675285501e-05	0.1621183097
k__Bacteria;p__Proteobacteria;c__Gammaproteobacteria;Other;Other	0.0277851284474	0.0954173615799	0.0151662336304	0.0531548444861	0.607024551219
k__Bacteria;p__Proteobacteria;Other;Other;Other	0.0968118028327	0.317344812022	0.0153139173962	0.0191811655359	0.265026524463
k__Bacteria;p__Synergistetes;c__Synergistia;o__Synergistales;f__Dethiosulfovibrionaceae	9.20219639676e-05	0.000311779477154	0.00013055300434	0.000390117102675	0.728054627805
k__Bacteria;p__Synergistetes;c__Synergistia;o__Synergistales;f__Synergistaceae	0.0024271132216	0.00375380734048	0.424508027835	1.90345541086	0.321118693212
k__Bacteria;p__Synergistetes;c__Synergistia;o__Synergistales;Other	0.0	0.0	0.000855230888907	0.0038013877986	0.314278059577
k__Bacteria;p__Tenericutes;c__Mollicutes;o__Anaeroplasmatales;f__Anaeroplasmataceae	0.000199041644878	0.000389732337953	0.135501899381	0.432448991355	0.166358783377
k__Bacteria;p__Tenericutes;c__Mollicutes;o__RF39;f__	0.0366194344298	0.0609080113473	0.0873355760152	0.114715004555	0.0845459000051
k__Bacteria;p__Tenericutes;c__Mollicutes;Other;Other	0.000313760114657	0.000859902683972	0.00366914685055	0.0098572079379	0.134962592146
k__Bacteria;p__Tenericutes;c__RF3;o__ML615J-28;f__	0.132001716437	0.34907423425	0.0651636325236	0.103209212704	0.418998774672
k__Bacteria;p__Tenericutes;Other;Other;Other	0.00269675541936	0.00656250170014	0.0018510947893	0.00295863021294	0.602080136267
k__Bacteria;p__TM7;c__MJK10;o__;f__	3.54775352521e-06	1.58660360996e-05	0.0	0.0	0.329256577172
k__Bacteria;p__TM7;c__TM7-3;o__;f__	0.000307942670212	0.000337695618738	0.000756330261859	0.000908709000794	0.0439944154055
k__Bacteria;p__TM7;c__TM7-3;o__CW040;f__	0.000174155182328	0.000249535113987	0.000112617959598	0.000216709759012	0.405209661232
k__Bacteria;p__TM7;c__TM7-3;o__CW040;f__F16	2.62932728544e-05	6.45100846638e-05	1.27536393486e-05	4.29759642879e-05	0.436675458224
k__Bacteria;p__TM7;c__TM7-3;o__I025;f__Rs-045	8.71066860915e-06	3.89552942791e-05	3.63454032037e-05	7.19638215872e-05	0.133469544342
k__Bacteria;p__TM7;c__TM7-3;Other;Other	3.95787171336e-05	9.16916459258e-05	5.03766095487e-05	9.98388097317e-05	0.72000822149
k__Bacteria;p__Verrucomicrobia;c__Opitutae;o__[Cerasicoccales];f__[Cerasicoccaceae]	0.186163342763	0.613517316668	0.066917902095	0.119056753539	0.402527050295
k__Bacteria;p__Verrucomicrobia;c__Opitutae;Other;Other	0.0275076721633	0.0796864029891	0.0197462372606	0.0326597288954	0.68916772102
k__Bacteria;p__Verrucomicrobia;c__Verrucomicrobiae;o__Verrucomicrobiales;f__Verrucomicrobiaceae	0.0319909215056	0.0583433916999	0.323045421312	0.825986669971	0.122052288708
k__Bacteria;p__Verrucomicrobia;Other;Other;Other	0.00423980501225	0.0110773396388	0.00554760588413	0.00846763086247	0.674571089891
Unassignable;Other;Other;Other;Other	0.0	0.0	4.13881965334e-06	1.89664543492e-05	0.328694683236
Unclassified;Other;Other;Other;Other	0.0441853738679	0.0988543585404	0.0323757799091	0.0474575463375	0.632234161193

## Sheet: genus
STATISTICS GENUS
Taxon	AL: mean rel. freq. (%)	AL: std. dev. (%)	HC: mean rel. freq. (%)	HC: std. dev. (%)	p-values
k__Archaea;p__Euryarchaeota;c__Methanobacteria;o__Methanobacteriales;f__Methanobacteriaceae;g__Methanobrevibacter	3.70386077748e-05	0.000108489836192	5.07468845853e-05	0.000122011098767	0.705488126223
k__Archaea;p__Euryarchaeota;c__Thermoplasmata;o__E2;f__[Methanomassiliicoccaceae];g__vadinCA11	0.0	0.0	0.000261962154787	0.00109260968829	0.28433201893
k__Bacteria;Other;Other;Other;Other;Other	6.05870422531	4.62401751198	6.62187141218	4.97435552262	0.709104399334
k__Bacteria;p__Acidobacteria;c__[Chloracidobacteria];o__RB41;f__Ellin6075;g__	0.0	0.0	6.11837988236e-06	2.80379389414e-05	0.328694683236
k__Bacteria;p__Actinobacteria;c__Actinobacteria;o__Actinomycetales;f__Actinomycetaceae;g__	4.9001628569e-06	2.19141944977e-05	1.54737996546e-05	5.12306734196e-05	0.393529656998
k__Bacteria;p__Actinobacteria;c__Actinobacteria;o__Actinomycetales;f__Actinomycetaceae;g__Actinomyces	0.00135052840633	0.00299272183051	0.000756118047156	0.000760934006027	0.397741816481
k__Bacteria;p__Actinobacteria;c__Actinobacteria;o__Actinomycetales;f__Actinomycetaceae;g__Mobiluncus	0.0	0.0	6.69205498487e-06	3.0666848523e-05	0.328694683236
k__Bacteria;p__Actinobacteria;c__Actinobacteria;o__Actinomycetales;f__Actinomycetaceae;Other	8.11862216266e-06	3.63075820787e-05	1.14601576009e-05	3.95402952758e-05	0.779327775074
k__Bacteria;p__Actinobacteria;c__Actinobacteria;o__Actinomycetales;f__Corynebacteriaceae;g__Corynebacterium	0.0	0.0	1.93599782033e-05	6.19242868186e-05	0.166664587406
k__Bacteria;p__Actinobacteria;c__Actinobacteria;o__Actinomycetales;f__Micrococcaceae;g__Rothia	0.00176396213052	0.00244172165373	0.00115150169076	0.00119222160971	0.319681932348
k__Bacteria;p__Actinobacteria;c__Actinobacteria;o__Actinomycetales;f__Micrococcaceae;Other	1.13932069143e-05	5.09519702841e-05	9.30038158537e-06	4.26197026069e-05	0.887575726976
k__Bacteria;p__Actinobacteria;c__Actinobacteria;o__Actinomycetales;f__Propionibacteriaceae;g__Propionibacterium	0.0	0.0	9.88791455577e-06	4.53121169171e-05	0.328694683236
k__Bacteria;p__Actinobacteria;c__Actinobacteria;o__Actinomycetales;f__Propionibacteriaceae;Other	1.19001803353e-05	5.32192243486e-05	4.94395727786e-05	0.000226560584584	0.467717169394
k__Bacteria;p__Actinobacteria;c__Actinobacteria;o__Actinomycetales;f__Pseudonocardiaceae;Other	5.541525337e-06	2.47824547051e-05	0.0	0.0	0.329256577172
k__Bacteria;p__Actinobacteria;c__Actinobacteria;o__Actinomycetales;Other;Other	0.00162899781731	0.00146977338896	0.000948137876995	0.00115308916522	0.108253378165
k__Bacteria;p__Actinobacteria;c__Actinobacteria;o__Bifidobacteriales;f__Bifidobacteriaceae;g__Bifidobacterium	2.01925163414	2.50158002552	0.814028182379	0.851780327132	0.0518285632369
k__Bacteria;p__Actinobacteria;c__Actinobacteria;o__Bifidobacteriales;f__Bifidobacteriaceae;g__Gardnerella	0.0	0.0	9.83651708605e-06	4.50765841215e-05	0.328694683236
k__Bacteria;p__Actinobacteria;c__Actinobacteria;o__Bifidobacteriales;f__Bifidobacteriaceae;g__Scardovia	0.00010581519747	0.000313492551169	4.39229024326e-05	0.000140328163185	0.425428123562
k__Bacteria;p__Actinobacteria;c__Actinobacteria;o__Bifidobacteriales;f__Bifidobacteriaceae;Other	0.0525178476028	0.0597690144013	0.0175449014721	0.0245289345986	0.0222628974815
k__Bacteria;p__Actinobacteria;c__Actinobacteria;o__Bifidobacteriales;Other;Other	1.44646361663e-05	4.61071159962e-05	2.16029564426e-05	5.7079521418e-05	0.66124671048
k__Bacteria;p__Actinobacteria;c__Actinobacteria;Other;Other;Other	0.0198469794083	0.0207020923714	0.00790648070319	0.0104266893834	0.0278422293368
k__Bacteria;p__Actinobacteria;c__Coriobacteriia;o__Coriobacteriales;f__Coriobacteriaceae;g__	0.00960015139762	0.0221901346768	0.00763517706388	0.00953650450391	0.717824495599
k__Bacteria;p__Actinobacteria;c__Coriobacteriia;o__Coriobacteriales;f__Coriobacteriaceae;g__Adlercreutzia	0.00592696243857	0.00706019528161	0.00510842956381	0.006425507114	0.700315518845
k__Bacteria;p__Actinobacteria;c__Coriobacteriia;o__Coriobacteriales;f__Coriobacteriaceae;g__Atopobium	0.00284320610239	0.00885424679746	0.00160380953237	0.00279146930948	0.555286850051
k__Bacteria;p__Actinobacteria;c__Coriobacteriia;o__Coriobacteriales;f__Coriobacteriaceae;g__Collinsella	0.310995040375	0.571352107253	0.187611833866	0.175321019415	0.364257661338
k__Bacteria;p__Actinobacteria;c__Coriobacteriia;o__Coriobacteriales;f__Coriobacteriaceae;g__Eggerthella	0.000403984967661	0.000592980328833	0.00167515397536	0.00353987982024	0.118924131735
k__Bacteria;p__Actinobacteria;c__Coriobacteriia;o__Coriobacteriales;f__Coriobacteriaceae;g__Slackia	0.0250297048226	0.0507522872003	0.0369719571043	0.0716880008812	0.540322296424
k__Bacteria;p__Actinobacteria;c__Coriobacteriia;o__Coriobacteriales;f__Coriobacteriaceae;Other	0.124154377928	0.364790947827	0.0719903920371	0.0961601390206	0.541877407939
k__Bacteria;p__Actinobacteria;c__Rubrobacteria;o__Rubrobacterales;f__Rubrobacteraceae;g__Rubrobacter	2.51583938049e-05	6.47748711953e-05	2.35941095631e-05	7.00389536787e-05	0.941141748271
k__Bacteria;p__Actinobacteria;Other;Other;Other;Other	0.0324301958237	0.0407965358144	0.016946305552	0.0177505562349	0.129842768627
k__Bacteria;p__Bacteroidetes;c__Bacteroidia;o__Bacteroidales;f__;g__	0.0981310622852	0.398402745614	0.14875358967	0.315268702145	0.655443736867
k__Bacteria;p__Bacteroidetes;c__Bacteroidia;o__Bacteroidales;f__[Barnesiellaceae];g__	0.528598410945	0.730219822436	0.426260530208	0.471480887293	0.599380104134
k__Bacteria;p__Bacteroidetes;c__Bacteroidia;o__Bacteroidales;f__[Odoribacteraceae];g__Butyricimonas	0.0930700674587	0.125804934219	0.126271833091	0.114867656391	0.383450896689
k__Bacteria;p__Bacteroidetes;c__Bacteroidia;o__Bacteroidales;f__[Odoribacteraceae];g__Odoribacter	0.182359008927	0.239693126968	0.112909818954	0.0910217606735	0.235528151675
k__Bacteria;p__Bacteroidetes;c__Bacteroidia;o__Bacteroidales;f__[Odoribacteraceae];Other	0.000173278168294	0.000311980083056	0.000128605387898	0.000210928668294	0.596379109668
k__Bacteria;p__Bacteroidetes;c__Bacteroidia;o__Bacteroidales;f__[Paraprevotellaceae];g__	0.0133432664184	0.0315601282581	0.00502582604605	0.0117109320984	0.278260295464
k__Bacteria;p__Bacteroidetes;c__Bacteroidia;o__Bacteroidales;f__[Paraprevotellaceae];g__[Prevotella]	0.263733515765	0.818534402827	0.412657871778	1.37581998737	0.674532014813
k__Bacteria;p__Bacteroidetes;c__Bacteroidia;o__Bacteroidales;f__[Paraprevotellaceae];g__CF231	5.67857881072e-05	0.000253953764727	0.0	0.0	0.329256577172
k__Bacteria;p__Bacteroidetes;c__Bacteroidia;o__Bacteroidales;f__[Paraprevotellaceae];g__Paraprevotella	0.207212741877	0.269918712735	0.227233526465	0.310737571143	0.826550742789
k__Bacteria;p__Bacteroidetes;c__Bacteroidia;o__Bacteroidales;f__[Paraprevotellaceae];Other	0.0137509607207	0.0420304180488	0.0224140256204	0.069917521134	0.631818182766
k__Bacteria;p__Bacteroidetes;c__Bacteroidia;o__Bacteroidales;f__Bacteroidaceae;g__5-7N15	0.000449753061472	0.00172291508338	0.000223062345887	0.000538880945916	0.57886681299
k__Bacteria;p__Bacteroidetes;c__Bacteroidia;o__Bacteroidales;f__Bacteroidaceae;g__Bacteroides	13.3028227701	11.5893627299	8.44221250222	11.4848560333	0.18500065453
k__Bacteria;p__Bacteroidetes;c__Bacteroidia;o__Bacteroidales;f__Bacteroidaceae;Other	0.0305936595122	0.0271554676294	0.024168748989	0.0291790082936	0.469407810043
k__Bacteria;p__Bacteroidetes;c__Bacteroidia;o__Bacteroidales;f__Porphyromonadaceae;g__Dysgonomonas	0.000113238691919	0.000506418825628	0.0	0.0	0.329256577172
k__Bacteria;p__Bacteroidetes;c__Bacteroidia;o__Bacteroidales;f__Porphyromonadaceae;g__Paludibacter	0.0	0.0	2.17983888811e-05	9.98927670756e-05	0.328694683236
k__Bacteria;p__Bacteroidetes;c__Bacteroidia;o__Bacteroidales;f__Porphyromonadaceae;g__Parabacteroides	0.608127008738	0.528855384966	0.637095721614	0.683712293865	0.879835944457
k__Bacteria;p__Bacteroidetes;c__Bacteroidia;o__Bacteroidales;f__Porphyromonadaceae;g__Porphyromonas	3.75015781622e-05	0.000105427564658	0.00031418307063	0.000718967925034	0.0951613213636
k__Bacteria;p__Bacteroidetes;c__Bacteroidia;o__Bacteroidales;f__Porphyromonadaceae;Other	0.0133264937185	0.0238716952488	0.0172073541733	0.025280917834	0.61587575656
k__Bacteria;p__Bacteroidetes;c__Bacteroidia;o__Bacteroidales;f__Prevotellaceae;g__Prevotella	8.21507957766	12.14178852	8.14134968141	14.8846362606	0.986190849444
k__Bacteria;p__Bacteroidetes;c__Bacteroidia;o__Bacteroidales;f__Prevotellaceae;Other	0.061826877514	0.0867303318068	0.0523213586282	0.0824676981046	0.721243867681
k__Bacteria;p__Bacteroidetes;c__Bacteroidia;o__Bacteroidales;f__Rikenellaceae;g__	2.18425517486	1.66690696757	1.90082276698	1.79090060799	0.602534889008
k__Bacteria;p__Bacteroidetes;c__Bacteroidia;o__Bacteroidales;f__Rikenellaceae;g__AF12	5.541525337e-06	2.47824547051e-05	1.14200227259e-05	5.23331185794e-05	0.646595665131
k__Bacteria;p__Bacteroidetes;c__Bacteroidia;o__Bacteroidales;f__Rikenellaceae;g__Rikenella	0.0	0.0	1.17892274755e-05	5.40250272915e-05	0.328694683236
k__Bacteria;p__Bacteroidetes;c__Bacteroidia;o__Bacteroidales;f__Rikenellaceae;Other	0.0651767821732	0.0684288884568	0.0710397857212	0.0822478596686	0.804941267269
k__Bacteria;p__Bacteroidetes;c__Bacteroidia;o__Bacteroidales;f__S24-7;g__	0.0220187825391	0.0860379515158	0.187291135927	0.637321128823	0.251822936791
k__Bacteria;p__Bacteroidetes;c__Bacteroidia;o__Bacteroidales;Other;Other	1.30610551601	0.996184130105	1.37503411129	1.23596824758	0.844788940683
k__Bacteria;p__Bacteroidetes;c__Flavobacteriia;o__Flavobacteriales;f__Flavobacteriaceae;g__Capnocytophaga	1.73031018982e-05	5.34434583011e-05	0.0	0.0	0.163135183774
k__Bacteria;p__Bacteroidetes;Other;Other;Other;Other	0.0488955633797	0.0406044861008	0.046155502404	0.0412833193537	0.831432119588
k__Bacteria;p__Cyanobacteria;c__4C0d-2;o__YS2;f__;g__	0.0806067073747	0.314555150028	0.0357020133035	0.0760145198062	0.540672968285
k__Bacteria;p__Cyanobacteria;c__Chloroplast;o__Stramenopiles;f__;g__	0.0	0.0	6.11837988236e-06	2.80379389414e-05	0.328694683236
k__Bacteria;p__Cyanobacteria;c__Chloroplast;o__Streptophyta;f__;g__	0.000445600272642	0.000860495154813	0.000519922080101	0.00039277199193	0.726880757474
k__Bacteria;p__Cyanobacteria;Other;Other;Other;Other	3.54775352521e-06	1.58660360996e-05	4.65019079269e-06	2.13098513035e-05	0.851481239767
k__Bacteria;p__Firmicutes;c__Bacilli;o__Bacillales;f__Bacillaceae;g__Anoxybacillus	0.0	0.0	3.34602749244e-06	1.53334242615e-05	0.328694683236
k__Bacteria;p__Firmicutes;c__Bacilli;o__Bacillales;f__Bacillaceae;Other	9.18447973553e-06	4.10742420532e-05	1.90642984934e-05	6.15734820071e-05	0.547556860365
k__Bacteria;p__Firmicutes;c__Bacilli;o__Bacillales;f__Staphylococcaceae;g__Staphylococcus	2.06673447438e-05	6.42933251005e-05	0.0	0.0	0.166014407803
k__Bacteria;p__Firmicutes;c__Bacilli;o__Gemellales;f__Gemellaceae;g__	0.000977700752275	0.0029023815433	0.000210996229971	0.000367988761503	0.254394590233
k__Bacteria;p__Firmicutes;c__Bacilli;o__Gemellales;f__Gemellaceae;g__Gemella	8.71066860915e-06	3.8955294279e-05	0.0	0.0	0.329256577172
k__Bacteria;p__Firmicutes;c__Bacilli;o__Gemellales;f__Gemellaceae;Other	0.000295570129832	0.000691688818126	6.29859355873e-05	0.000105062515459	0.151823390024
k__Bacteria;p__Firmicutes;c__Bacilli;o__Lactobacillales;f__;g__	0.000620100590939	0.00240221043384	0.000104870679127	0.000213814319083	0.350519377398
k__Bacteria;p__Firmicutes;c__Bacilli;o__Lactobacillales;f__Aerococcaceae;g__Abiotrophia	0.000378313796367	0.000978140424677	2.14982400782e-05	7.01943219193e-05	0.11915299035
k__Bacteria;p__Firmicutes;c__Bacilli;o__Lactobacillales;f__Carnobacteriaceae;g__Carnobacterium	0.000300552057512	0.00130378724232	6.11837988236e-06	2.80379389414e-05	0.324680561978
k__Bacteria;p__Firmicutes;c__Bacilli;o__Lactobacillales;f__Carnobacteriaceae;g__Granulicatella	0.00159832067839	0.00359027959292	0.000554661619832	0.000636460605054	0.214039674929
k__Bacteria;p__Firmicutes;c__Bacilli;o__Lactobacillales;f__Carnobacteriaceae;Other	7.11808265619e-06	3.18330333774e-05	0.0	0.0	0.329256577172
k__Bacteria;p__Firmicutes;c__Bacilli;o__Lactobacillales;f__Enterococcaceae;g__Enterococcus	0.000204042291176	0.00067565766372	2.06629892015e-05	5.35704435078e-05	0.240162303828
k__Bacteria;p__Firmicutes;c__Bacilli;o__Lactobacillales;f__Enterococcaceae;g__Vagococcus	1.13932069143e-05	5.09519702841e-05	0.0	0.0	0.329256577172
k__Bacteria;p__Firmicutes;c__Bacilli;o__Lactobacillales;f__Enterococcaceae;Other	0.00014971746697	0.000321377402743	0.00138723058612	0.00436041994325	0.208588661688
k__Bacteria;p__Firmicutes;c__Bacilli;o__Lactobacillales;f__Lactobacillaceae;g__	0.0	0.0	1.79152012806e-05	5.66984507321e-05	0.162391115354
k__Bacteria;p__Firmicutes;c__Bacilli;o__Lactobacillales;f__Lactobacillaceae;g__Lactobacillus	0.00267462464595	0.00559408948516	0.00299423896585	0.00450104132562	0.841789189859
k__Bacteria;p__Firmicutes;c__Bacilli;o__Lactobacillales;f__Lactobacillaceae;Other	0.0	0.0	4.65019079269e-06	2.13098513035e-05	0.328694683236
k__Bacteria;p__Firmicutes;c__Bacilli;o__Lactobacillales;f__Leuconostocaceae;g__Leuconostoc	1.91363281692e-05	6.62878640439e-05	1.35637273287e-05	4.37931967446e-05	0.753927441683
k__Bacteria;p__Firmicutes;c__Bacilli;o__Lactobacillales;f__Leuconostocaceae;g__Weissella	0.0	0.0	4.35967777621e-05	0.000199785534151	0.328694683236
k__Bacteria;p__Firmicutes;c__Bacilli;o__Lactobacillales;f__Leuconostocaceae;Other	6.5533366276e-05	0.000255185115031	9.00135030473e-05	0.000246589562579	0.756541411861
k__Bacteria;p__Firmicutes;c__Bacilli;o__Lactobacillales;f__Streptococcaceae;g__	5.88868378684e-05	0.000110908745149	1.39505723781e-05	6.39295539104e-05	0.124228230377
k__Bacteria;p__Firmicutes;c__Bacilli;o__Lactobacillales;f__Streptococcaceae;g__Lactococcus	0.00628294891678	0.0220672619096	0.00342049946218	0.00616483957795	0.581120152647
k__Bacteria;p__Firmicutes;c__Bacilli;o__Lactobacillales;f__Streptococcaceae;g__Streptococcus	0.284971859597	0.628468484225	0.052718489029	0.068287891715	0.115570312828
k__Bacteria;p__Firmicutes;c__Bacilli;o__Lactobacillales;f__Streptococcaceae;Other	0.00324509245731	0.00809565268462	0.000616772706553	0.000783318535591	0.163541448724
k__Bacteria;p__Firmicutes;c__Bacilli;o__Lactobacillales;Other;Other	0.00215540163981	0.00448082534314	0.000759455923324	0.000762112750473	0.183729049859
k__Bacteria;p__Firmicutes;c__Bacilli;o__Turicibacterales;f__Turicibacteraceae;g__Turicibacter	0.00124615815144	0.00212859114932	0.001252478907	0.00222158510395	0.992622014958
k__Bacteria;p__Firmicutes;c__Bacilli;Other;Other;Other	0.00132916746418	0.00238250074407	0.000331643055263	0.000370397681202	0.0783038799828
k__Bacteria;p__Firmicutes;c__Clostridia;o__Clostridiales;f__;g__	0.487659525695	0.719011491063	0.578688877437	0.777175262405	0.698901159555
k__Bacteria;p__Firmicutes;c__Clostridia;o__Clostridiales;f__[Acidaminobacteraceae];g__	5.541525337e-06	2.47824547051e-05	0.0	0.0	0.329256577172
k__Bacteria;p__Firmicutes;c__Clostridia;o__Clostridiales;f__[Mogibacteriaceae];g__	0.00897255416352	0.0118088909499	0.00768999885568	0.00540126809919	0.6608217343
k__Bacteria;p__Firmicutes;c__Clostridia;o__Clostridiales;f__[Mogibacteriaceae];g__Mogibacterium	0.000585740499885	0.000916555713173	0.000398910580947	0.000811607039152	0.494354623995
k__Bacteria;p__Firmicutes;c__Clostridia;o__Clostridiales;f__[Mogibacteriaceae];Other	0.0182590762008	0.0157750324582	0.0154983122611	0.0118542963184	0.531821933783
k__Bacteria;p__Firmicutes;c__Clostridia;o__Clostridiales;f__[Tissierellaceae];g__1-68	0.000170904420611	0.000347006025204	0.000191748520883	0.000518472049391	0.880067009318
k__Bacteria;p__Firmicutes;c__Clostridia;o__Clostridiales;f__[Tissierellaceae];g__Anaerococcus	0.0	0.0	3.49082479528e-05	0.000117898876841	0.189239780316
k__Bacteria;p__Firmicutes;c__Clostridia;o__Clostridiales;f__[Tissierellaceae];g__Finegoldia	0.0	0.0	2.5685662945e-05	6.50881165081e-05	0.0848848123702
k__Bacteria;p__Firmicutes;c__Clostridia;o__Clostridiales;f__[Tissierellaceae];g__Parvimonas	9.92591456489e-05	0.000234415303871	0.000286733157857	0.000374624674956	0.061558705138
k__Bacteria;p__Firmicutes;c__Clostridia;o__Clostridiales;f__[Tissierellaceae];g__Peptoniphilus	7.19650148673e-05	0.000103579028948	7.46435701336e-05	0.000149445139157	0.946965273841
k__Bacteria;p__Firmicutes;c__Clostridia;o__Clostridiales;f__[Tissierellaceae];g__ph2	1.08364134484e-05	4.84619142058e-05	3.54693528895e-05	7.59469630544e-05	0.221558118793
k__Bacteria;p__Firmicutes;c__Clostridia;o__Clostridiales;f__[Tissierellaceae];g__WAL_1855D	0.000444196533544	0.000913741821835	0.00105894211757	0.00164718471601	0.146512385418
k__Bacteria;p__Firmicutes;c__Clostridia;o__Clostridiales;f__[Tissierellaceae];Other	3.53909483419e-05	9.51642105355e-05	5.4924874127e-05	0.000166578716182	0.645801847149
k__Bacteria;p__Firmicutes;c__Clostridia;o__Clostridiales;f__Christensenellaceae;g__	0.676052523255	1.48178681376	1.64191710517	3.05474042589	0.204127828921
k__Bacteria;p__Firmicutes;c__Clostridia;o__Clostridiales;f__Christensenellaceae;g__Christensenella	0.000982663231392	0.0010352868912	0.00158164439666	0.0038006247501	0.493277015262
k__Bacteria;p__Firmicutes;c__Clostridia;o__Clostridiales;f__Christensenellaceae;Other	0.0153952588712	0.0127844570802	0.029672318928	0.0231969612681	0.0194870233008
k__Bacteria;p__Firmicutes;c__Clostridia;o__Clostridiales;f__Clostridiaceae;g__02d06	0.0989501738955	0.365855159963	0.0744184212437	0.124037618605	0.778287697088
k__Bacteria;p__Firmicutes;c__Clostridia;o__Clostridiales;f__Clostridiaceae;g__Clostridium	0.0592595711518	0.0567421621784	0.0863896246436	0.0798263161431	0.215748955662
k__Bacteria;p__Firmicutes;c__Clostridia;o__Clostridiales;f__Clostridiaceae;g__Sarcina	7.38889941453e-05	0.000145107742227	0.00012119374467	0.000405606975227	0.619950752376
k__Bacteria;p__Firmicutes;c__Clostridia;o__Clostridiales;f__Clostridiaceae;g__SMB53	0.0478027996472	0.073516993804	0.0542688146595	0.0854952114869	0.796150069419
k__Bacteria;p__Firmicutes;c__Clostridia;o__Clostridiales;f__Clostridiaceae;Other	0.0219908476694	0.0709284699244	0.02103900364	0.0384900408276	0.958048345446
k__Bacteria;p__Firmicutes;c__Clostridia;o__Clostridiales;f__Dehalobacteriaceae;g__	0.0	0.0	1.51716795474e-05	4.86607004031e-05	0.167774312226
k__Bacteria;p__Firmicutes;c__Clostridia;o__Clostridiales;f__Dehalobacteriaceae;g__Dehalobacterium	0.000799522011613	0.00116184248672	0.00144196106495	0.00187473036091	0.193464231954
k__Bacteria;p__Firmicutes;c__Clostridia;o__Clostridiales;f__Dehalobacteriaceae;Other	7.316672831e-05	0.000159604254632	0.000204163408809	0.000308138703892	0.0949912968278
k__Bacteria;p__Firmicutes;c__Clostridia;o__Clostridiales;f__EtOH8;g__	0.00232043326913	0.00845354222768	0.00132712933742	0.00213268612325	0.614866405957
k__Bacteria;p__Firmicutes;c__Clostridia;o__Clostridiales;f__Eubacteriaceae;g__Anaerofustis	0.000151026494225	0.000301217873226	9.83632184873e-05	0.000241998275897	0.54198460455
k__Bacteria;p__Firmicutes;c__Clostridia;o__Clostridiales;f__Eubacteriaceae;g__Pseudoramibacter_Eubacterium	8.17946263471e-05	0.000214981168822	0.000130570984086	0.000340019626842	0.584582733868
k__Bacteria;p__Firmicutes;c__Clostridia;o__Clostridiales;f__Eubacteriaceae;Other	0.0	0.0	3.9551658223e-05	0.000181248467668	0.328694683236
k__Bacteria;p__Firmicutes;c__Clostridia;o__Clostridiales;f__Lachnospiraceae;g__	0.000517436194881	0.000594417559117	0.000778038986536	0.00106836799208	0.338533945191
k__Bacteria;p__Firmicutes;c__Clostridia;o__Clostridiales;f__Lachnospiraceae;g__[Ruminococcus]	0.000746258961009	0.00078910709661	0.000698269329649	0.000648702401597	0.833108735476
k__Bacteria;p__Firmicutes;c__Clostridia;o__Clostridiales;f__Lachnospiraceae;g__Anaerostipes	0.091818906388	0.093603661359	0.176689558677	0.168750577233	0.0533363295922
k__Bacteria;p__Firmicutes;c__Clostridia;o__Clostridiales;f__Lachnospiraceae;g__Blautia	0.490342116759	0.23603042408	0.964436343121	0.966265196985	0.0393710547528
k__Bacteria;p__Firmicutes;c__Clostridia;o__Clostridiales;f__Lachnospiraceae;g__Catonella	0.000165269077913	0.000482491980769	4.65780186992e-05	0.000101509067914	0.293033499521
k__Bacteria;p__Firmicutes;c__Clostridia;o__Clostridiales;f__Lachnospiraceae;g__Coprococcus	0.0616001073121	0.0439313492951	0.119562588503	0.0871691307385	0.0108802452198
k__Bacteria;p__Firmicutes;c__Clostridia;o__Clostridiales;f__Lachnospiraceae;g__Dorea	0.870563655018	1.2243592429	0.999982341666	1.20057327223	0.734453272758
k__Bacteria;p__Firmicutes;c__Clostridia;o__Clostridiales;f__Lachnospiraceae;g__Epulopiscium	0.00171032844219	0.006987576059	0.000108174581957	0.000317508310552	0.317834439488
k__Bacteria;p__Firmicutes;c__Clostridia;o__Clostridiales;f__Lachnospiraceae;g__Lachnobacterium	0.000216301989611	0.000280384611118	0.000183440651885	0.000200434172241	0.669847795074
k__Bacteria;p__Firmicutes;c__Clostridia;o__Clostridiales;f__Lachnospiraceae;g__Lachnospira	5.14751544592	3.03954350408	7.54356601113	6.4597548304	0.13616107248
k__Bacteria;p__Firmicutes;c__Clostridia;o__Clostridiales;f__Lachnospiraceae;g__Moryella	0.000294081136015	0.000464475269308	0.000597556925681	0.00108233414292	0.249150134524
k__Bacteria;p__Firmicutes;c__Clostridia;o__Clostridiales;f__Lachnospiraceae;g__Pseudobutyrivibrio	10.435673341	9.02433695956	9.79525384076	6.50033806697	0.796612971739
k__Bacteria;p__Firmicutes;c__Clostridia;o__Clostridiales;f__Lachnospiraceae;g__Roseburia	0.128526398911	0.134080281861	0.131178283694	0.194595350566	0.95958439705
k__Bacteria;p__Firmicutes;c__Clostridia;o__Clostridiales;f__Lachnospiraceae;g__Shuttleworthia	0.000513795993256	0.000627939401016	0.000851515526677	0.000944432087001	0.18393414035
k__Bacteria;p__Firmicutes;c__Clostridia;o__Clostridiales;f__Lachnospiraceae;Other	20.4047891791	8.49607245356	25.1287943706	9.02263459595	0.0917682085999
k__Bacteria;p__Firmicutes;c__Clostridia;o__Clostridiales;f__Peptococcaceae;g__	0.00356200143562	0.00549182498148	0.00316187338717	0.00401641785917	0.792335590985
k__Bacteria;p__Firmicutes;c__Clostridia;o__Clostridiales;f__Peptococcaceae;g__Peptococcus	5.73614859358e-05	0.00014362573528	0.000809804980119	0.00303381999866	0.269011813217
k__Bacteria;p__Firmicutes;c__Clostridia;o__Clostridiales;f__Peptococcaceae;g__rc4-4	0.000349100752994	0.00156122602938	0.00143605758317	0.00344291352562	0.199593403657
k__Bacteria;p__Firmicutes;c__Clostridia;o__Clostridiales;f__Peptococcaceae;Other	0.000767588153143	0.00176028806181	0.000754316890078	0.00138232302482	0.978790114189
k__Bacteria;p__Firmicutes;c__Clostridia;o__Clostridiales;f__Peptostreptococcaceae;g__Filifactor	5.541525337e-06	2.47824547051e-05	2.28379232914e-05	6.09447244573e-05	0.239987156497
k__Bacteria;p__Firmicutes;c__Clostridia;o__Clostridiales;f__Peptostreptococcaceae;g__Peptostreptococcus	0.000119254544177	0.000244954583303	0.000207446235236	0.000268119930669	0.277593297272
k__Bacteria;p__Firmicutes;c__Clostridia;o__Clostridiales;f__Ruminococcaceae;g__	0.00938062015775	0.00874309488738	0.0149286885837	0.0172002063161	0.199342713623
k__Bacteria;p__Firmicutes;c__Clostridia;o__Clostridiales;f__Ruminococcaceae;g__Anaerofilum	0.000618205179853	0.000857709066268	0.000663000401284	0.000710159218478	0.856785595389
k__Bacteria;p__Firmicutes;c__Clostridia;o__Clostridiales;f__Ruminococcaceae;g__Anaerotruncus	0.00509864212571	0.00507648822802	0.00814537893108	0.00864965498007	0.17553505661
k__Bacteria;p__Firmicutes;c__Clostridia;o__Clostridiales;f__Ruminococcaceae;g__Faecalibacterium	9.82437926058	6.07716768887	6.26946580436	3.08565772781	0.0260512243331
k__Bacteria;p__Firmicutes;c__Clostridia;o__Clostridiales;f__Ruminococcaceae;g__Oscillospira	2.6316201151	1.64925425249	3.00000178233	1.80940283797	0.49918558156
k__Bacteria;p__Firmicutes;c__Clostridia;o__Clostridiales;f__Ruminococcaceae;g__Ruminococcus	0.540854833688	0.382723536687	0.994532712062	1.17587983804	0.105668900043
k__Bacteria;p__Firmicutes;c__Clostridia;o__Clostridiales;f__Ruminococcaceae;Other	2.22101067595	1.08488185722	2.16778060476	1.38255112055	0.891333594752
k__Bacteria;p__Firmicutes;c__Clostridia;o__Clostridiales;f__Veillonellaceae;g__	4.9001628569e-06	2.19141944977e-05	0.0	0.0	0.329256577172
k__Bacteria;p__Firmicutes;c__Clostridia;o__Clostridiales;f__Veillonellaceae;g__Acidaminococcus	0.0731372106295	0.222192806525	0.0101376647051	0.0302777797167	0.222767614199
k__Bacteria;p__Firmicutes;c__Clostridia;o__Clostridiales;f__Veillonellaceae;g__Dialister	0.687612438468	1.21073109084	1.07734526299	1.96432880674	0.447182980153
k__Bacteria;p__Firmicutes;c__Clostridia;o__Clostridiales;f__Veillonellaceae;g__Megamonas	0.00182731283365	0.00775777442297	0.0531286070285	0.232220539983	0.323136448944
k__Bacteria;p__Firmicutes;c__Clostridia;o__Clostridiales;f__Veillonellaceae;g__Megasphaera	0.114681266956	0.351592282144	0.0944435005998	0.42035027742	0.867799344839
k__Bacteria;p__Firmicutes;c__Clostridia;o__Clostridiales;f__Veillonellaceae;g__Mitsuokella	0.0240911612489	0.0837931461882	0.0689826974748	0.263198151874	0.464254946747
k__Bacteria;p__Firmicutes;c__Clostridia;o__Clostridiales;f__Veillonellaceae;g__Phascolarctobacterium	0.445080546436	0.6347110055	0.176150006976	0.262860932167	0.0905463509135
k__Bacteria;p__Firmicutes;c__Clostridia;o__Clostridiales;f__Veillonellaceae;g__Selenomonas	1.38903338131e-05	4.48172823063e-05	4.65019079269e-06	2.13098513035e-05	0.409950797352
k__Bacteria;p__Firmicutes;c__Clostridia;o__Clostridiales;f__Veillonellaceae;g__Succiniclasticum	0.117203158171	0.518424714217	0.155218624331	0.664537787683	0.838807245122
k__Bacteria;p__Firmicutes;c__Clostridia;o__Clostridiales;f__Veillonellaceae;g__Veillonella	0.0303473661734	0.0763406417514	0.00945657194834	0.0253899139001	0.255768464424
k__Bacteria;p__Firmicutes;c__Clostridia;o__Clostridiales;f__Veillonellaceae;Other	0.0258423955258	0.0260683207139	0.0630469550246	0.129521411945	0.210266715683
k__Bacteria;p__Firmicutes;c__Clostridia;o__Clostridiales;Other;Other	3.70829251349	1.99835068123	3.98901320884	2.19097698098	0.67019925473
k__Bacteria;p__Firmicutes;c__Clostridia;o__SHA-98;f__;g__	0.00409273498993	0.00601439961019	0.00638688174476	0.00785251994637	0.298701163127
k__Bacteria;p__Firmicutes;c__Clostridia;Other;Other;Other	0.0890575433179	0.0539355187749	0.125580238723	0.09938286016	0.150630829796
k__Bacteria;p__Firmicutes;c__Erysipelotrichi;o__Erysipelotrichales;f__Erysipelotrichaceae;g__	0.233788928803	0.512150274128	0.221255131894	0.200967058684	0.919382623469
k__Bacteria;p__Firmicutes;c__Erysipelotrichi;o__Erysipelotrichales;f__Erysipelotrichaceae;g__[Eubacterium]	0.102035033303	0.241823429478	0.177865749971	0.397815077791	0.463378046984
k__Bacteria;p__Firmicutes;c__Erysipelotrichi;o__Erysipelotrichales;f__Erysipelotrichaceae;g__Bulleidia	0.00114534400206	0.00420333376603	0.00856318657981	0.0368120902011	0.369199160945
k__Bacteria;p__Firmicutes;c__Erysipelotrichi;o__Erysipelotrichales;f__Erysipelotrichaceae;g__Catenibacterium	0.635973349579	1.74337039049	0.376771003061	0.97904712273	0.564034050275
k__Bacteria;p__Firmicutes;c__Erysipelotrichi;o__Erysipelotrichales;f__Erysipelotrichaceae;g__cc_115	0.00217353109548	0.00414214752756	0.00794327269532	0.0280579169048	0.361599271184
k__Bacteria;p__Firmicutes;c__Erysipelotrichi;o__Erysipelotrichales;f__Erysipelotrichaceae;g__Coprobacillus	0.000843922905819	0.00252046866586	0.00192757685075	0.00380631955	0.287382237893
k__Bacteria;p__Firmicutes;c__Erysipelotrichi;o__Erysipelotrichales;f__Erysipelotrichaceae;g__Holdemania	0.00262051698864	0.00369006424082	0.00381104904286	0.005915436867	0.442259347152
k__Bacteria;p__Firmicutes;c__Erysipelotrichi;o__Erysipelotrichales;f__Erysipelotrichaceae;g__p-75-a5	0.000123035874232	0.00055023315691	0.0	0.0	0.329256577172
k__Bacteria;p__Firmicutes;c__Erysipelotrichi;o__Erysipelotrichales;f__Erysipelotrichaceae;Other	0.0274110205583	0.061380256293	0.0206151722949	0.0210196169732	0.64279781878
k__Bacteria;p__Firmicutes;Other;Other;Other;Other	0.425637988218	0.243563863663	0.4739136984	0.314850969495	0.584999941646
k__Bacteria;p__Fusobacteria;c__Fusobacteriia;o__Fusobacteriales;f__Fusobacteriaceae;g__	1.89285960358e-05	8.46512549092e-05	0.0	0.0	0.329256577172
k__Bacteria;p__Fusobacteria;c__Fusobacteriia;o__Fusobacteriales;f__Fusobacteriaceae;g__Fusobacterium	0.000125859799629	0.000330126599136	9.97101961036e-05	0.00014252701303	0.746608692842
k__Bacteria;p__Fusobacteria;c__Fusobacteriia;o__Fusobacteriales;f__Fusobacteriaceae;Other	0.00320158685283	0.0142166871269	2.62035221398e-05	7.36226754621e-05	0.329791656726
k__Bacteria;p__Fusobacteria;c__Fusobacteriia;o__Fusobacteriales;f__Leptotrichiaceae;g__Leptotrichia	6.59032434938e-06	2.9472826478e-05	3.07742742982e-05	6.64801276322e-05	0.139807477894
k__Bacteria;p__Fusobacteria;c__Fusobacteriia;o__Fusobacteriales;f__Leptotrichiaceae;g__Sneathia	1.8368959471e-05	8.21484841062e-05	6.11837988236e-06	2.80379389414e-05	0.532788825788
k__Bacteria;p__Lentisphaerae;c__[Lentisphaeria];o__Victivallales;f__Victivallaceae;g__	0.014201538928	0.0268342559032	0.0188464660339	0.0255873710907	0.574032994658
k__Bacteria;p__Lentisphaerae;c__[Lentisphaeria];o__Z20;f__R4-45B;g__	5.67857881072e-05	0.000253953764727	0.0	0.0	0.329256577172
k__Bacteria;p__Lentisphaerae;c__[Lentisphaeria];Other;Other;Other	0.000432432944378	0.00109677597584	0.000490352135886	0.00120843479865	0.873015750051
k__Bacteria;p__Proteobacteria;c__Alphaproteobacteria;o__RF32;f__;g__	0.320804279178	0.6161877458	0.476346892463	0.993968844535	0.548843566386
k__Bacteria;p__Proteobacteria;c__Alphaproteobacteria;o__Rhizobiales;f__Methylobacteriaceae;g__Methylobacterium	0.0	0.0	1.57973366006e-05	7.23924907511e-05	0.328694683236
k__Bacteria;p__Proteobacteria;c__Alphaproteobacteria;o__Rhizobiales;f__Methylobacteriaceae;Other	1.79803419124e-05	8.04105335495e-05	2.41470733211e-05	6.18907363103e-05	0.785413078338
k__Bacteria;p__Proteobacteria;c__Alphaproteobacteria;o__Rhodospirillales;f__Acetobacteraceae;g__Acetobacter	0.0	0.0	4.65019079269e-06	2.13098513035e-05	0.328694683236
k__Bacteria;p__Proteobacteria;c__Alphaproteobacteria;o__Rickettsiales;f__mitochondria;g__	5.02286189652e-05	0.000130116848025	5.31323151469e-05	0.000109852481512	0.93899610554
k__Bacteria;p__Proteobacteria;c__Alphaproteobacteria;o__Sphingomonadales;f__Sphingomonadaceae;g__Sphingobium	0.0	0.0	4.13881965333e-06	1.89664543492e-05	0.328694683236
k__Bacteria;p__Proteobacteria;c__Alphaproteobacteria;Other;Other;Other	0.0159064343177	0.0379254237949	0.0219057438374	0.03857815248	0.618312792952
k__Bacteria;p__Proteobacteria;c__Betaproteobacteria;o__Burkholderiales;f__Alcaligenaceae;g__Sutterella	0.85603665806	0.928969055061	0.432293830865	0.391426789925	0.0701630024984
k__Bacteria;p__Proteobacteria;c__Betaproteobacteria;o__Burkholderiales;f__Alcaligenaceae;Other	0.000718104275584	0.00140698460264	0.00024846300332	0.000457337109254	0.167638541754
k__Bacteria;p__Proteobacteria;c__Betaproteobacteria;o__Burkholderiales;f__Burkholderiaceae;g__Lautropia	0.000214868627368	0.000744544528123	9.83651708605e-06	4.50765841215e-05	0.233096002204
k__Bacteria;p__Proteobacteria;c__Betaproteobacteria;o__Burkholderiales;f__Comamonadaceae;g__Aquabacterium	0.0	0.0	1.14200227259e-05	5.23331185794e-05	0.328694683236
k__Bacteria;p__Proteobacteria;c__Betaproteobacteria;o__Burkholderiales;f__Comamonadaceae;g__Comamonas	0.0	0.0	3.3498418341e-05	0.000123887283984	0.228978425484
k__Bacteria;p__Proteobacteria;c__Betaproteobacteria;o__Burkholderiales;f__Comamonadaceae;Other	0.000633611264305	0.00164929891204	0.000961091419702	0.00215973845977	0.587328194355
k__Bacteria;p__Proteobacteria;c__Betaproteobacteria;o__Burkholderiales;f__Oxalobacteraceae;g__Oxalobacter	0.00142659444804	0.00260358268518	0.00367471877384	0.00557871848007	0.106106324066
k__Bacteria;p__Proteobacteria;c__Betaproteobacteria;o__Burkholderiales;f__Oxalobacteraceae;Other	1.79835312637e-05	5.7572397193e-05	4.06520171736e-05	7.89642689819e-05	0.298515957354
k__Bacteria;p__Proteobacteria;c__Betaproteobacteria;o__Burkholderiales;Other;Other	0.120644962702	0.202810260576	0.146210338752	0.270012773166	0.732819083013
k__Bacteria;p__Proteobacteria;c__Betaproteobacteria;o__Neisseriales;f__Neisseriaceae;g__Eikenella	0.0	0.0	1.60702135185e-05	5.55576681814e-05	0.199238120645
k__Bacteria;p__Proteobacteria;c__Betaproteobacteria;o__Neisseriales;f__Neisseriaceae;g__Neisseria	6.02359538072e-05	0.000149953007448	1.29278300994e-05	4.26149049127e-05	0.187107405068
k__Bacteria;p__Proteobacteria;c__Betaproteobacteria;o__Neisseriales;f__Neisseriaceae;Other	1.01380778746e-05	3.27660938964e-05	9.16860383987e-06	4.20158211132e-05	0.934584041168
k__Bacteria;p__Proteobacteria;c__Betaproteobacteria;Other;Other;Other	0.0258929196894	0.0281622352274	0.0164663519416	0.0131702237209	0.184099585399
k__Bacteria;p__Proteobacteria;c__Deltaproteobacteria;o__Desulfovibrionales;f__Desulfovibrionaceae;g__	0.00220576515232	0.00526689437982	0.000733404643654	0.00318326598984	0.289465893899
k__Bacteria;p__Proteobacteria;c__Deltaproteobacteria;o__Desulfovibrionales;f__Desulfovibrionaceae;g__Bilophila	0.0652333042924	0.0669995435658	0.0661163794548	0.0629086980071	0.965549571107
k__Bacteria;p__Proteobacteria;c__Deltaproteobacteria;o__Desulfovibrionales;f__Desulfovibrionaceae;g__Desulfovibrio	0.0155373889384	0.0280567029459	0.0845777409764	0.167310363288	0.0756250724117
k__Bacteria;p__Proteobacteria;c__Deltaproteobacteria;o__Desulfovibrionales;f__Desulfovibrionaceae;Other	0.0127852035244	0.0124987351613	0.0478673913025	0.118079186247	0.189935231755
k__Bacteria;p__Proteobacteria;c__Deltaproteobacteria;o__Desulfovibrionales;Other;Other	0.0011972876583	0.00146982402686	0.00211596416169	0.0044581840445	0.379279574861
k__Bacteria;p__Proteobacteria;c__Deltaproteobacteria;Other;Other;Other	0.000731256532952	0.000741165319058	0.00328592790848	0.00775562480527	0.147632370828
k__Bacteria;p__Proteobacteria;c__Epsilonproteobacteria;o__Campylobacterales;f__Campylobacteraceae;g__Campylobacter	0.000388787301383	0.000717039580199	0.000346815769309	0.000386139437424	0.8183078415
k__Bacteria;p__Proteobacteria;c__Epsilonproteobacteria;o__Campylobacterales;f__Helicobacteraceae;g__Flexispira	0.00234203840018	0.00865096385348	7.89908008891e-06	3.61981324279e-05	0.241653858292
k__Bacteria;p__Proteobacteria;c__Epsilonproteobacteria;o__Campylobacterales;f__Helicobacteraceae;Other	0.000446457851907	0.00167556751892	1.02127603948e-05	4.68007475635e-05	0.258134898108
k__Bacteria;p__Proteobacteria;c__Epsilonproteobacteria;o__Campylobacterales;Other;Other	4.59495882611e-05	0.00017125305777	0.0	0.0	0.244185696629
k__Bacteria;p__Proteobacteria;c__Gammaproteobacteria;o__Aeromonadales;f__Succinivibrionaceae;g__Succinivibrio	0.401562679521	1.78882021091	0.183246198956	0.833956782883	0.623209064508
k__Bacteria;p__Proteobacteria;c__Gammaproteobacteria;o__Aeromonadales;f__Succinivibrionaceae;Other	0.0171126737279	0.075286268966	0.00265569799966	0.0117893054775	0.405532348994
k__Bacteria;p__Proteobacteria;c__Gammaproteobacteria;o__Aeromonadales;Other;Other	0.00137232321259	0.00613721598091	0.000252261100329	0.00115600558715	0.430976141146
k__Bacteria;p__Proteobacteria;c__Gammaproteobacteria;o__Cardiobacteriales;f__Cardiobacteriaceae;g__Cardiobacterium	2.5819461728e-05	6.33102305203e-05	1.10823388966e-05	5.07856568708e-05	0.417452878842
k__Bacteria;p__Proteobacteria;c__Gammaproteobacteria;o__Enterobacteriales;f__Enterobacteriaceae;g__	0.0437201757473	0.156523801613	0.0187911238428	0.0605617366864	0.51114963722
k__Bacteria;p__Proteobacteria;c__Gammaproteobacteria;o__Enterobacteriales;f__Enterobacteriaceae;g__Citrobacter	0.000920176324769	0.0026831669758	0.00039033584639	0.00119361548656	0.424903470269
k__Bacteria;p__Proteobacteria;c__Gammaproteobacteria;o__Enterobacteriales;f__Enterobacteriaceae;g__Erwinia	0.0	0.0	7.64427576754e-06	3.50304723379e-05	0.328694683236
k__Bacteria;p__Proteobacteria;c__Gammaproteobacteria;o__Enterobacteriales;f__Enterobacteriaceae;g__Gluconacetobacter	0.00265504483075	0.0118737214497	1.83551396471e-05	8.41138168245e-05	0.332541734445
k__Bacteria;p__Proteobacteria;c__Gammaproteobacteria;o__Enterobacteriales;f__Enterobacteriaceae;g__Klebsiella	0.0244093850185	0.0917005501049	0.000744085722845	0.00225487251494	0.262169479109
k__Bacteria;p__Proteobacteria;c__Gammaproteobacteria;o__Enterobacteriales;f__Enterobacteriaceae;g__Proteus	1.74213372183e-05	7.79105885581e-05	0.0	0.0	0.329256577172
k__Bacteria;p__Proteobacteria;c__Gammaproteobacteria;o__Enterobacteriales;f__Enterobacteriaceae;g__Serratia	0.00016319666216	0.000729837660582	7.64427576754e-06	3.50304723379e-05	0.352355395192
k__Bacteria;p__Proteobacteria;c__Gammaproteobacteria;o__Enterobacteriales;f__Enterobacteriaceae;g__Trabulsiella	0.0070496401909	0.0253955383176	0.000799554067625	0.00201984057698	0.285378381034
k__Bacteria;p__Proteobacteria;c__Gammaproteobacteria;o__Enterobacteriales;f__Enterobacteriaceae;Other	0.0564547955802	0.176978029022	0.0307610648279	0.114840888145	0.586907323809
k__Bacteria;p__Proteobacteria;c__Gammaproteobacteria;o__Pasteurellales;f__Pasteurellaceae;g__Actinobacillus	1.22820567984e-05	3.87005700055e-05	4.65019079269e-06	2.13098513035e-05	0.443172522838
k__Bacteria;p__Proteobacteria;c__Gammaproteobacteria;o__Pasteurellales;f__Pasteurellaceae;g__Aggregatibacter	0.00010275188397	0.000361889582497	0.0	0.0	0.218738753063
k__Bacteria;p__Proteobacteria;c__Gammaproteobacteria;o__Pasteurellales;f__Pasteurellaceae;g__Haemophilus	0.00701718740906	0.0104349750973	0.00490916743892	0.00869681232464	0.487541062459
k__Bacteria;p__Proteobacteria;c__Gammaproteobacteria;o__Pasteurellales;f__Pasteurellaceae;Other	0.00209304632993	0.00309308154494	0.00132896980591	0.00196760531995	0.354636151859
k__Bacteria;p__Proteobacteria;c__Gammaproteobacteria;o__Pseudomonadales;f__Moraxellaceae;g__Acinetobacter	2.13542479685e-05	9.5499100132e-05	9.88791455577e-06	4.53121169171e-05	0.629834883381
k__Bacteria;p__Proteobacteria;c__Gammaproteobacteria;o__Pseudomonadales;f__Moraxellaceae;g__Enhydrobacter	8.11862216266e-06	3.63075820787e-05	0.0	0.0	0.329256577172
k__Bacteria;p__Proteobacteria;c__Gammaproteobacteria;o__Pseudomonadales;f__Pseudomonadaceae;g__Pseudomonas	0.000529739735078	0.00225732211552	0.0	0.0	0.30646358819
k__Bacteria;p__Proteobacteria;c__Gammaproteobacteria;o__Pseudomonadales;f__Pseudomonadaceae;Other	7.11808265619e-06	3.18330333774e-05	5.44959722027e-06	2.49731917689e-05	0.853344526383
k__Bacteria;p__Proteobacteria;c__Gammaproteobacteria;o__Xanthomonadales;f__Xanthomonadaceae;g__Stenotrophomonas	0.0	0.0	1.14200227259e-05	5.23331185794e-05	0.328694683236
k__Bacteria;p__Proteobacteria;c__Gammaproteobacteria;o__Xanthomonadales;f__Xanthomonadaceae;g__Xanthomonas	0.0	0.0	1.10823388966e-05	5.07856568708e-05	0.328694683236
k__Bacteria;p__Proteobacteria;c__Gammaproteobacteria;Other;Other;Other	0.0277851284474	0.0954173615799	0.0151662336304	0.0531548444861	0.607024551219
k__Bacteria;p__Proteobacteria;Other;Other;Other;Other	0.0968118028327	0.317344812022	0.0153139173962	0.0191811655359	0.265026524463
k__Bacteria;p__Synergistetes;c__Synergistia;o__Synergistales;f__Dethiosulfovibrionaceae;g__Pyramidobacter	8.71218011106e-05	0.000310759626477	0.000126414184687	0.000390996212812	0.722922466006
k__Bacteria;p__Synergistetes;c__Synergistia;o__Synergistales;f__Dethiosulfovibrionaceae;g__TG5	4.9001628569e-06	2.19141944977e-05	4.13881965333e-06	1.89664543492e-05	0.906116077133
k__Bacteria;p__Synergistetes;c__Synergistia;o__Synergistales;f__Synergistaceae;g__	0.0	0.0	0.0453876564946	0.207744845253	0.328131866764
k__Bacteria;p__Synergistetes;c__Synergistia;o__Synergistales;f__Synergistaceae;g__Cloacibacillus	0.000284260908259	0.000932926715991	0.00110525627708	0.00312210181135	0.260168095627
k__Bacteria;p__Synergistetes;c__Synergistia;o__Synergistales;f__Synergistaceae;g__Synergistes	0.000110113993422	0.000202124298822	0.0219736603383	0.0987982335508	0.322077977747
k__Bacteria;p__Synergistetes;c__Synergistia;o__Synergistales;f__Synergistaceae;g__vadinCA02	0.0	0.0	8.81118908231e-06	4.03779409323e-05	0.328694683236
k__Bacteria;p__Synergistetes;c__Synergistia;o__Synergistales;f__Synergistaceae;Other	0.00203273831992	0.00319972323544	0.356032643537	1.59662898925	0.321177336109
k__Bacteria;p__Synergistetes;c__Synergistia;o__Synergistales;Other;Other	0.0	0.0	0.000855230888907	0.0038013877986	0.314278059577
k__Bacteria;p__Tenericutes;c__Mollicutes;o__Anaeroplasmatales;f__Anaeroplasmataceae;g__	0.0	0.0	0.000262986379286	0.000872548660918	0.181742359036
k__Bacteria;p__Tenericutes;c__Mollicutes;o__Anaeroplasmatales;f__Anaeroplasmataceae;Other	0.000199041644878	0.000389732337953	0.135238913002	0.431579478669	0.166331624623
k__Bacteria;p__Tenericutes;c__Mollicutes;o__RF39;f__;g__	0.0366194344298	0.0609080113473	0.0873355760152	0.114715004555	0.084545900005
k__Bacteria;p__Tenericutes;c__Mollicutes;Other;Other;Other	0.000313760114657	0.000859902683972	0.00366914685056	0.00985720793791	0.134962592146
k__Bacteria;p__Tenericutes;c__RF3;o__ML615J-28;f__;g__	0.132001716437	0.34907423425	0.0651636325236	0.103209212704	0.418998774672
k__Bacteria;p__Tenericutes;Other;Other;Other;Other	0.00269675541936	0.00656250170014	0.0018510947893	0.00295863021294	0.602080136267
k__Bacteria;p__TM7;c__MJK10;o__;f__;g__	3.54775352521e-06	1.58660360996e-05	0.0	0.0	0.329256577172
k__Bacteria;p__TM7;c__TM7-3;o__;f__;g__	0.000307942670211	0.000337695618738	0.000756330261859	0.000908709000795	0.0439944154055
k__Bacteria;p__TM7;c__TM7-3;o__CW040;f__;g__	0.000174155182328	0.000249535113987	0.000112617959598	0.000216709759012	0.405209661232
k__Bacteria;p__TM7;c__TM7-3;o__CW040;f__F16;g__	2.62932728544e-05	6.45100846638e-05	1.27536393486e-05	4.29759642879e-05	0.436675458223
k__Bacteria;p__TM7;c__TM7-3;o__I025;f__Rs-045;g__	8.71066860915e-06	3.8955294279e-05	3.63454032037e-05	7.19638215872e-05	0.133469544342
k__Bacteria;p__TM7;c__TM7-3;Other;Other;Other	3.95787171336e-05	9.16916459258e-05	5.03766095487e-05	9.98388097317e-05	0.72000822149
k__Bacteria;p__Verrucomicrobia;c__Opitutae;o__[Cerasicoccales];f__[Cerasicoccaceae];g__	0.186124317474	0.61334664883	0.0668684464533	0.119036559114	0.402359429041
k__Bacteria;p__Verrucomicrobia;c__Opitutae;o__[Cerasicoccales];f__[Cerasicoccaceae];Other	3.90252887774e-05	0.000174526397096	4.94556416489e-05	0.000118031619204	0.824782979329
k__Bacteria;p__Verrucomicrobia;c__Opitutae;Other;Other;Other	0.0275076721633	0.0796864029891	0.0197462372606	0.0326597288954	0.689167721021
k__Bacteria;p__Verrucomicrobia;c__Verrucomicrobiae;o__Verrucomicrobiales;f__Verrucomicrobiaceae;g__Akkermansia	0.0319329271217	0.058257694961	0.322890242782	0.825671835681	0.122033949507
k__Bacteria;p__Verrucomicrobia;c__Verrucomicrobiae;o__Verrucomicrobiales;f__Verrucomicrobiaceae;Other	5.79943839182e-05	0.000171541394617	0.000155178529779	0.000322300441621	0.233873243557
k__Bacteria;p__Verrucomicrobia;Other;Other;Other;Other	0.00423980501225	0.0110773396388	0.00554760588413	0.00846763086247	0.674571089891
Unassignable;Other;Other;Other;Other;Other	0.0	0.0	4.13881965333e-06	1.89664543492e-05	0.328694683236
Unclassified;Other;Other;Other;Other;Other	0.0441853738679	0.0988543585404	0.0323757799091	0.0474575463375	0.632234161193
